# Supplementary material for: Optimisation of ex vivo memory B cell expansion/differentiation for interrogation of rare peripheral memory B cell subset responses
Source: Wellcome Open Res. 2018 Jan 24;2:97. Originally published 2017 Oct 5. [Version 2] doi: 10.12688/wellcomeopenres.11386.2 (PMC5843844; doi:10.12688/wellcomeopenres.11386.2)
Supplement: Supplementary file 6 [file wellcomeopenres-2-14259-s0005.tgz]

Archive with 1 entries (1 files):
- 881c130b-bb7c-43c1-bfdd-b49ccaefbd76.eps
